# Supplementary material for: Real-Time PCR Assay for the Diagnosis and Quantification of Co-infections by Diaporthe batatas and Diaporthe destruens in Sweet Potato
Source: Front Plant Sci. 2021 Jun 22;12:694053. doi: 10.3389/fpls.2021.694053 (PMC8258416; doi:10.3389/fpls.2021.694053)
Supplement: Supplementary file 1 [file Data_Sheet_1.zip]

Archive with 9 entries (9 files):
- Supplementary Figure 1.TIFF
- Supplementary Figure 1_caption.pdf
- Supplementary Figure 2.TIFF
- Supplementary Figure 2_caption.pdf
- Supplementary Figure 3.TIFF
- Supplementary Figure 3_caption.pdf
- Supplementary Table 1.docx
- Supplementary Table 2.docx
- Supplementary Table 3.docx
